# Supplementary material for: Development and Upscaling of SiO2@TiO2 Core-Shell Nanoparticles for Methylene Blue Removal
Source: Nanomaterials (Basel). 2023 Aug 8;13(16):2276. doi: 10.3390/nano13162276 (PMC10458987; doi:10.3390/nano13162276)
Supplement: Supplementary file 1 [file nanomaterials-13-02276-s001.zip]

Archive with 1 entries (1 files):
- nanomaterials-2509642-supplementary.pdf
